# Supplementary material for: An Integrated Risk-Informed Multicriteria Approach for Determining Optimal Inspection Periods for Protective Sensors
Source: Sensors (Basel). 2025 Dec 29;26(1):213. doi: 10.3390/s26010213 (PMC12788320; doi:10.3390/s26010213)
Supplement: Supplementary file 1 [file sensors-26-00213-s001.zip]

Archive with 1 entries (1 files):
- sensors-3983937-supplementary.xlsb
